# Supplementary material for: Clinical Significance of a CD3/CD8-Based Immunoscore in Neuroblastoma Patients Using Digital Pathology
Source: Front Immunol. 2022 May 10;13:878457. doi: 10.3389/fimmu.2022.878457 (PMC9128405; doi:10.3389/fimmu.2022.878457)
Supplement: Supplementary file 3 [file Table_1.xlsx]

## Sheet: Sheet1
Supplementary Table 1. Univariable Cox regression analysis of risk factors associated with OS and EFS in NB patients
Characteristics		Univariable HR (95% CI)	P value		Univariable HR (95% CI)	P value
	OS			EFS
Age, months			< 0.0001			< 0.0001
< 18		Reference			Reference
> 18		7.19 (3.26-15.89)			3.21 (1.96-5.27)
Sex			0.98			0.8889
Female		Reference			Reference
Male		0.99 (0.59-1.68)			1.03 (0.67-1.57)
Pathological grade			0.1801			0.1029
Well differentiated		Reference			Reference
Undifferentiated or poorly differentiated		0.69 (0.40-1.18)			0.69 (0.45-1.07)
MKI
High		Reference			Reference
Intermediate		1.40 (0.46-4.17)	0.547		1.41 (0.57-3.48)	0.454
Low		1.59 (0.67-3.77)	0.288		1.75 (0.87-3.53)	0.116
MYCN status			0.0002			0.003
Amplified		Reference			Reference
Nonamplified		0.27 (0.15-0.50)			0.42 (0.25-0.71)
INSS			< 0.0001			< 0.0001
Advanced stage		Reference			Reference
Early stage		0.12 (0.04-0.34)			0.15 (0.07-0.32)
COG risk
High		Reference			Reference
Intermediate		0.19 (0.09-0.42)	< 0.0001		0.29 (0.17-0.51)	< 0.0001
Low		0.04 (0.01-0.17)	< 0.0001		0.07 (0.03-0.17)	< 0.0001
CD3 density			< 0.0001			< 0.0001
High		Reference			Reference
Low		4.46 (2.44-8.17)			3.78 (2.38-6.02)
CD8 density			< 0.0001			< 0.0001
High		Reference			Reference
Low		4.25 (2.29-7.90)			3.06 (1.94-4.84)
CD45RO density			0.04			0.29
High		Reference			Reference
Low		0.55 (0.31-0.95)			0.77 (0.47-1.25)
Immunoscore
CD3+CD8+		Reference			Reference
CD3+CD8-		2.08 (0.70-6.20)	0.19		1.47 (0.61-3.53)	0.384
CD3-CD8+		2.32 (0.71-7.52)	0.162		2.40 (1.04-5.53)	0.039
CD3-CD8-		6.39 (3.09-13.20)	< 0.0001		4.65 (2.73-7.93)	< 0.0001
Abbreviations: MKI, mitosis-karyorrhexis index; INSS, the International Neuroblastoma Staging System; COG, Children’s Oncology Group; OS, overall survival; EFS, event-free survival; HR, hazard ratio; CI, confidence intervals; NA, not applicable; P < 0.05 indicates statistical significance.
