# Supplementary material for: Clinical Significance of a CD3/CD8-Based Immunoscore in Neuroblastoma Patients Using Digital Pathology
Source: Front Immunol. 2022 May 10;13:878457. doi: 10.3389/fimmu.2022.878457 (PMC9128405; doi:10.3389/fimmu.2022.878457)
Supplement: Supplementary file 4 [file Table_2.xlsx]

## Sheet: Sheet1
Supplementary Table 2. Multivariable Cox regression analysis of risk factors associated with OS and EFS in NB patients
Characteristics		Multivariable HR (95% CI)	P value		Multivariable HR (95% CI)	P value
	OS			EFS
Age, months			0.05			0.67
< 18		Reference			Reference
> 18		2.58 (0.98-6.86)			0.86 (0.43-1.69)
MYCN status			0.36			0.95
Amplified		Reference			Reference
Nonamplified		0.72 (0.36-1.45)			1.02 (0.57-1.81)
INSS			0.68			0.65
Advanced stage		Reference			Reference
Early stage		0.74 (0.18-3.03)			0.79 (0.28-2.19)
COG risk
High		Reference			Reference
Intermediate		0.47 (0.16-1.34)	0.16		0.34 (0.16-0.74)	0.007
Low		0.13 (0.02-0.99)	0.05		0.08 (0.02-0.34)	0.001
CD3 density			0.07			0.006
High		Reference			Reference
Low		2.03 (0.93-4.44)			2.36 (1.27-4.37)
CD8 density			0.002			0.02
High		Reference			Reference
Low		3.53 (1.56-7.99)			2.04 (1.11-3.75)
CD45RO density			0.19			0.32
High		Reference			Reference
Low		0.63 (0.31-1.27)			0.74 (0.42-1.33)
Abbreviations: MKI, mitosis-karyorrhexis index; INSS, the International Neuroblastoma Staging System; COG, Children’s Oncology Group; OS, overall survival; EFS, event-free survival; HR, hazard ratio; CI, confidence interval; NA, not applicable; P < 0.05 indicates statistical significance.
